# Supplementary material for: eRP arrangement: a strategy for assembled genomic contig rearrangement based on replication profiling in bacteria
Source: BMC Genomics. 2017 Oct 13;18:784. doi: 10.1186/s12864-017-4162-z (PMC5640929; doi:10.1186/s12864-017-4162-z)
Supplement: Supplementary file 1 — Assemble data in each growth phase (OD600). Related to Fig. 2. (XLSX 27 kb) [file 12864_2017_4162_MOESM1_ESM.xlsx]

## Sheet: Table S1
	OD600	0.2	0.6	1	1.5	2	3
	# of contigs	331	167	198	157	156	142
	Longest contig size	904062	904062	904062	904062	904062	904062
	Shortest contig size	56	56	56	56	56	56
	N50	487790	487790	487790	487790	487790	487790
	N75	96548	117625	96548	117625	117625	117625
	N90	54743	57718	57575	57575	57575	57682
