# Supplementary material for: eRP arrangement: a strategy for assembled genomic contig rearrangement based on replication profiling in bacteria
Source: BMC Genomics. 2017 Oct 13;18:784. doi: 10.1186/s12864-017-4162-z (PMC5640929; doi:10.1186/s12864-017-4162-z)
Supplement: Supplementary file 2 — All strain information. (XLSX 22 kb) [file 12864_2017_4162_MOESM2_ESM.xlsx]

## Sheet: Table S2
	Strain	Antibiotic marker	Construction*1
	B. subtilis str. 168 (WT)		wild type
	inv[3-8]	TcR, CmR	[3]-[8] region was inverted
	inv[1-2]	SpcR, BSR, NmR	[1]-[2] region was inverted*2
	inv[2-7]	SpcR, BSR, NmR	[2]-[7] region was inverted*2
	*1: These regions indicate the Figure 1C.
	*2: These strains were unpublished (Toda and Itaya)
