# Supplementary material for: eRP arrangement: a strategy for assembled genomic contig rearrangement based on replication profiling in bacteria
Source: BMC Genomics. 2017 Oct 13;18:784. doi: 10.1186/s12864-017-4162-z (PMC5640929; doi:10.1186/s12864-017-4162-z)
Supplement: Supplementary file 3 — Assemble results in each B. subtilis strain. Related to Fig. 3. (XLSX 29 kb) [file 12864_2017_4162_MOESM3_ESM.xlsx]

## Sheet: Table S3
	OD600	B. subtilis str. 168 (WT)	inv[1-2]	inv[2-7]	inv[3-8]
	# of contigs	46	50	69	74
	Longest contig size	1046888	1046888	1015325	1139654
	Shortest contig size	56	56	56	56
	N50	896359	894606	874172	865533
	N75	352879	350641	334571	306642
	N90	78073	172726	113203	155259
	Genome coverage rate*1	92.69	58.42	95.61	91.17
	# of inexact repeats	80	80	80	80
	*1: eRP arrangement results
