# Supplementary material for: eRP arrangement: a strategy for assembled genomic contig rearrangement based on replication profiling in bacteria
Source: BMC Genomics. 2017 Oct 13;18:784. doi: 10.1186/s12864-017-4162-z (PMC5640929; doi:10.1186/s12864-017-4162-z)
Supplement: Supplementary file 5 — eRP arrangement result data in other bacteria. Related to Figure S1. (XLSX 31 kb) [file 12864_2017_4162_MOESM5_ESM.xlsx]

## Sheet: Table S4
	OD600	Enterococcus faecalis	Lactobacillus gasseri	Escherichia coli
	# of inexact repeats	244	50	296
	Genome accession number	NC_017312.1	NC_008530.1	NC_000913.3
	SRA accession number	ERR969340	ERR969426	SRX703252
	Longest contig size	87807	190189	173920
	N50	34842	94557	49038
	N75	18881	56562	30070
	N90	9195	30918	12447
