# Supplementary material for: eRP arrangement: a strategy for assembled genomic contig rearrangement based on replication profiling in bacteria
Source: BMC Genomics. 2017 Oct 13;18:784. doi: 10.1186/s12864-017-4162-z (PMC5640929; doi:10.1186/s12864-017-4162-z)
Supplement: Supplementary file 6 — eRP arrangement accuracy corresponding to the number of contigs. (XLSX 24 kb) [file 12864_2017_4162_MOESM6_ESM.xlsx]

## Sheet: Table S5
	# of contigs	Minimum length (bp) of used contig	Genome coverage rate
	13	2000	56.268
	12	8000	56.268
	11	10000	56.422
	10	20000	96.219
	9	40000	96.189
	9	50000	96.189
	6	100000	100
