# Supplementary material for: eRP arrangement: a strategy for assembled genomic contig rearrangement based on replication profiling in bacteria
Source: BMC Genomics. 2017 Oct 13;18:784. doi: 10.1186/s12864-017-4162-z (PMC5640929; doi:10.1186/s12864-017-4162-z)
Supplement: Supplementary file 8 — DDBJ Sequence read archive attributes. (XLSX 29 kb) [file 12864_2017_4162_MOESM8_ESM.xlsx]

## Sheet: Table S6
	DRA accession	Sample name	Description
	DRR095882	eRP02_S22_merged_R1	Sequenced at OD600 = 0.2
	DRR095883	eRP06_S23_merged_R1	Sequenced at OD600 = 0.6
	DRR095884	eRP10_S24_merged_R1	Sequenced at OD600 = 1.0
	DRR095885	eRP15_S25_merged_R1	Sequenced at OD600 = 1.5
	DRR095886	eRP20_S26_merged_R1	Sequenced at OD600 = 2.0
	DRR095887	eRP30_S27_merged_R1	Sequenced at OD600 = 3.0
	DRR095888	1A1L1_R1	B. subtilis str. 168 (WT)
	DRR095889	inv1-2L1_R1	[1]-[2] region inverted mutant
	DRR095890	inv2-7L1_R1	[2]-[7] region inverted mutant
	DRR095891	inv3-8L1_R1	[3]-[8] region inverted mutant
